# Supplementary material for: Restriction of an intron size en route to endothermy
Source: Nucleic Acids Res. 2021 Feb 8;49(5):2460–87. doi: 10.1093/nar/gkab046 (PMC7969005; doi:10.1093/nar/gkab046)
Supplement: gkab046_Supplemental_Files [file gkab046_supplemental_files.zip]

Archive with 2 entries (2 files):
- OGDH MXE SUPPLEMENT - REVISED.pdf
- Table S8 - PUF60 regulated genes with known or predicted mitochondrial function.xlsx
