# Supplementary material for: Restriction of an intron size en route to endothermy
Source: Nucleic Acids Res. 2021 Feb 8;49(5):2460–87. doi: 10.1093/nar/gkab046 (PMC7969005; doi:10.1093/nar/gkab046)
Supplement: gkab046_Supplemental_Files [file gkab046_supplemental_files.zip › Table S8 - PUF60 regulated genes with known or predicted mitochondrial function.xlsx]

## Sheet: Sheet1
Gene symbol	primaryIdentifier	secondaryIdentifier	description	MitoCarta	mitoEvidenceGO	IMPIscore	mitoEvidenceIMPI	phenotype	MTStargetP	mitoEvidenceHumanProteinAtlas	MTSipsort	mitoEvidenceGFP	mitoEvidenceMassSpecStudies	commonMassSpecContaminant	name	MTSmitofates	mitoEvidenceMassSpecExperiments	MTSmitoprot	chromosome
AFG3L2	ENSG00000141385	HGNC:315	AFG3 like matrix AAA peptidase subunit 2	TRUE	TRUE		Known mitochondrial	TRUE	0.714	TRUE			8		10939	0.988	9	0.649	18
AK2	ENSG00000004455	HGNC:362	adenylate kinase 2	TRUE	TRUE	1	Known mitochondrial	TRUE	0.118				11		204		12	0.0118	1
APOPT1	ENSG00000256053	HGNC:20492	apoptogenic 1, mitochondrial	TRUE	TRUE	0.999987	Known mitochondrial	TRUE	0.865						84334	0.557		0.9085	14
ATP5F1C	ENSG00000165629	HGNC:833	ATP synthase F1 subunit gamma	TRUE	TRUE	1	Known mitochondrial	TRUE	0.481				9		509	0.996	10	0.9185	10
BCL2L2	ENSG00000129473	HGNC:995	BCL2 like 2	TRUE	TRUE	0.146496	Predicted NOT mitochondrial	TRUE	0.228							0.006		0.0656	14
BCS1L	ENSG00000074582	HGNC:1020	BCS1 homolog, ubiquinol-cytochrome c reductase complex chaperone	TRUE	TRUE	1	Known mitochondrial	TRUE	0.084				8		617	0.003	8	0.0232	2
CDC25C	ENSG00000158402	HGNC:1727	cell division cycle 25C	TRUE		0.0230956	Known mitochondrial	TRUE	0.268				1		995		1	0.074	5
CROT	ENSG00000005469	HGNC:2366	carnitine O-octanoyltransferase	TRUE		0.512758	Probable contaminant	TRUE	0.073					TRUE	54677			0.1082	7
DCAF8	ENSG00000132716	HGNC:24891	DDB1 and CUL4 associated factor 8		TRUE	0.00362786	Known NOT mitochondrial	TRUE	0.158						50717			0.0389	1
DGUOK	ENSG00000114956	HGNC:2858	deoxyguanosine kinase	TRUE	TRUE	1	Known mitochondrial	TRUE	0.871		1		1		1716	0.996	1	0.9563	2
DISC1	ENSG00000162946	HGNC:2888	disrupted in schizophrenia 1		TRUE	0.657932	Known mitochondrial	TRUE	0.238						27185	0.006		0.1181	1
DLGAP5	ENSG00000126787	HGNC:16864	DLG associated protein 5		TRUE	0.0779415	Predicted NOT mitochondrial	TRUE	0.566						9787	0.022		0.3349	14
ENY2	ENSG00000120533	HGNC:24449	ENY2, transcription and export complex 2 subunit		TRUE	0.222327	Predicted NOT mitochondrial	TRUE	0.205	TRUE	1				56943	0.029		0.3463	8
FDPS	ENSG00000160752	HGNC:3631	farnesyl diphosphate synthase	TRUE		0.994764	Predicted mitochondrial	TRUE	0.822		1				2224	0.112		0.8389	1
GLS	ENSG00000115419	HGNC:4331	glutaminase	TRUE	TRUE	1	Known mitochondrial	TRUE	0.946	TRUE	1		4		2744	0.998	4	0.9897	2
GLUL	ENSG00000135821	HGNC:4341	glutamate-ammonia ligase		TRUE	0.848464	Predicted mitochondrial	TRUE	0.2	TRUE					2752	0.004		0.4031	1
KIAA0391	ENSG00000100890	HGNC:19958	KIAA0391	TRUE	TRUE	0.999994	Known mitochondrial	TRUE	0.459	TRUE	1		3		9692	0.595	3	0.8182	14
KIF1B	ENSG00000054523	HGNC:16636	kinesin family member 1B	TRUE	TRUE	0.885092	Known mitochondrial	TRUE	0.608		1				23095	0.022		0.3558	1
MAPK9	ENSG00000050748	HGNC:6886	mitogen-activated protein kinase 9		TRUE	0.349957	Predicted NOT mitochondrial	TRUE	0.077						5601	0.003		0.0168	5
MFF	ENSG00000168958	HGNC:24858	mitochondrial fission factor	TRUE	TRUE	1	Known mitochondrial	TRUE	0.641	TRUE			5		56947		5	0.4337	2
MGME1	ENSG00000125871	HGNC:16205	mitochondrial genome maintenance exonuclease 1	TRUE	TRUE	1	Known mitochondrial	TRUE	0.667	TRUE	1	1	4		92667	0.625	4	0.9033	20
MRPL52	ENSG00000172590	HGNC:16655	mitochondrial ribosomal protein L52	TRUE	TRUE	1	Known mitochondrial		0.759	TRUE			1		122704	0.959	1	0.7853	14
MRPS6	ENSG00000243927	HGNC:14051	mitochondrial ribosomal protein S6	TRUE	TRUE	1	Known mitochondrial		0.143				5		64968	0.129	5	0.1934	21
MTERF4	ENSG00000122085	HGNC:28785	mitochondrial transcription termination factor 4	TRUE	TRUE	0.999985	Known mitochondrial	TRUE	0.757	TRUE			1		130916	0.145	1	0.588	2
MTHFD2L	ENSG00000163738	HGNC:31865	methylenetetrahydrofolate dehydrogenase (NADP+ dependent) 2 like	TRUE	TRUE	0.999999	Known mitochondrial	TRUE	0.947		1				441024	0.991		0.9305	4
MTIF2	ENSG00000085760	HGNC:7441	mitochondrial translational initiation factor 2	TRUE	TRUE	1	Known mitochondrial	TRUE	0.82	TRUE	1		3		4528	0.685	3	0.9013	2
NDUFV3	ENSG00000160194	HGNC:7719	NADH:ubiquinone oxidoreductase subunit V3	TRUE	TRUE	1	Known mitochondrial		0.775	TRUE			5		4731	0.937	6	0.7573	21
OGDH	ENSG00000105953	HGNC:8124	oxoglutarate dehydrogenase	TRUE	TRUE	1	Known mitochondrial	TRUE	0.904	TRUE			11		4967	0.996	12	0.9531	7
P4HA1	ENSG00000122884	HGNC:8546	prolyl 4-hydroxylase subunit alpha 1		TRUE	0.963555	Predicted mitochondrial	TRUE	0.03	TRUE			4		5033	0.009	4	0.067	10
PKM	ENSG00000067225	HGNC:9021	pyruvate kinase M1/2		TRUE	0.999983	Predicted mitochondrial	TRUE	0.081				8		5315		8	0.0088	15
PPM1K	ENSG00000163644	HGNC:25415	protein phosphatase, Mg2+/Mn2+ dependent 1K	TRUE	TRUE	1	Known mitochondrial	TRUE	0.917	TRUE	1		1		152926	0.888	1	0.9738	4
PTS	ENSG00000150787	HGNC:9689	6-pyruvoyltetrahydropterin synthase	TRUE	TRUE	0.99677	Predicted mitochondrial	TRUE	0.761		1				5805	0.488		0.8388	11
RHOT1	ENSG00000126858	HGNC:21168	ras homolog family member T1	TRUE	TRUE	1	Known mitochondrial	TRUE	0.075				4		55288		4	0.0849	17
RPL34	ENSG00000109475	HGNC:10340	ribosomal protein L34	TRUE		0.986424	Predicted mitochondrial	TRUE	0.749		1	1	2		6164	0.947	2	0.9998	4
STYXL1	ENSG00000127952	HGNC:18165	serine/threonine/tyrosine interacting like 1		TRUE	0.470023	Predicted NOT mitochondrial	TRUE	0.058						51657			0.2112	7
TCAIM	ENSG00000179152	HGNC:25241	T cell activation inhibitor, mitochondrial	TRUE	TRUE	0.9961	Known mitochondrial		0.718		1		1		285343	0.554	1	0.8356	3
TKT	ENSG00000163931	HGNC:11834	transketolase	TRUE		0.0980175	Known NOT mitochondrial	TRUE	0.259				1		7086	0.095	1	0.0119	3
TMEM177	ENSG00000144120	HGNC:28143	transmembrane protein 177	TRUE	TRUE	0.999998	Known mitochondrial	TRUE	0.849		1		1		80775	0.56	1	0.5541	2
TMLHE	ENSG00000185973	HGNC:18308	trimethyllysine hydroxylase, epsilon	TRUE	TRUE	1	Known mitochondrial	TRUE	0.437	TRUE			3		55217	0.391	3	0.6355	X
TRAK1	ENSG00000182606	HGNC:29947	trafficking kinesin protein 1		TRUE	0.695279	Predicted NOT mitochondrial	TRUE	0.436		1				22906	0.009		0.2054	3
TUSC3	ENSG00000104723	HGNC:30242	tumor suppressor candidate 3		TRUE	0.949219	Predicted mitochondrial	TRUE	0.352		1				7991	0.253		0.9601	8
USP15	ENSG00000135655	HGNC:12613	ubiquitin specific peptidase 15		TRUE	0.00624912	Predicted NOT mitochondrial	TRUE	0.087						9958			0.0268	12
